# Supplementary material for: The Effect of the Extraction Medium (A Natural Deep Eutectic Solvent-Derived System vs. Ethanol) on the Properties of Electrospun PVA Fibers Containing Quercus robur Extracts
Source: Materials (Basel). 2026 Apr 24;19(9):1730. doi: 10.3390/ma19091730 (PMC13164997; doi:10.3390/ma19091730)
Supplement: Supplementary file 1 [file materials-19-01730-s001.zip]

Archive with 1 entries (1 files):
- materials-4261891-supplementary.pdf
